# Supplementary material for: Bioactive Compound Diversity in a Wide Panel of Sweet Potato (Ipomoea batatas L.) Cultivars: A Resource for Nutritional Food Development
Source: Metabolites. 2024 Sep 26;14(10):523. doi: 10.3390/metabo14100523 (PMC11509433; doi:10.3390/metabo14100523)
Supplement: Supplementary file 1 [file metabolites-14-00523-s001.zip]

Archive with 2 entries (2 files):
- 2024-08-26 TableS1.xlsx
- FiguresS1andS2.pdf
