# Supplementary material for: Bioactive Compound Diversity in a Wide Panel of Sweet Potato (Ipomoea batatas L.) Cultivars: A Resource for Nutritional Food Development
Source: Metabolites. 2024 Sep 26;14(10):523. doi: 10.3390/metabo14100523 (PMC11509433; doi:10.3390/metabo14100523)
Supplement: Supplementary file 1 [file metabolites-14-00523-s001.zip › 2024-08-26 TableS1.xlsx]

## Sheet: Moyenne
		LEAVES			ROOTS
Cultivar identification	BRC Vatel identification	Shape	Color	Number of lobes	Shape	Skin color	Flesh color	L*	a*	b*	Color difference	Dry weight (%)	pH	Titratable acidity (mg citric acid eq/100g FW)	Proteins (% DW)	Starch (% DW)	Starch gelatinization temperature (°C)	Fibers (% DW)	Antioxidant capacity (µg GAE/g DW)	Total anthocyanins (mg/g DW)	Total phenolics (mg GAE/100g DW)	Chlorogenic acid (µg/gDW)	Ferulic acid (µg/g DW)	p-coumaric acid (µg/g DW)	trans-caffeic acid (µg/g DW)	Gallic acid (µg/g DW)	Total carotenoids (mg β-carotene eq/100g DW)	β-carotene (mg/100g DW)	α-carotene (mg/100g DW)	β-carotene 5.8 epoxide (mg/100g DW)	Lutein (mg/100g DW)
W1	CR-XV-00022	Lobed	Green	5	Ovate	White	White	87.2 ± 0.6 ab A	-3.3 ± 0.2 d A	18.4 ± 1.6fgh B	1.4 ± 0.5 h A	28.7 ± 0.1 cdefg A	6.4 ± 0.2 bc A	101.5 ± 5.6 def A	5.4 ± 0.1 de A	68.8 ± 0.3 abcd A	77 ± 0.4 bc A	7.8 ± 0.0 k A	431.5 ± 25.4 defg A	ND	264.4 ± 144.3 cde A	ND	73 ± 2.7 ijk A	ND	ND	54.3 ± 4.0 fg A	0.7 ± 0.1 c A	ND	ND	ND	ND
W2	CR-XV-00023	Lobed	Green with purple veins	5	Long ir. Or curved	Pink	White	88.6 ± 0.5 ab A	-1.8 ± 0.1 d A	13.5 ± 0.8gh B	5.4 ± 0.7 gh A	28.4 ± 2.7 defg A	6.3 ± 0.1 cde A	96.6 ± 7.3 def A	2.8 ± 0.1 j A	83.4 ± 1.5 a A	76.3 ± 0.5 cde A	7.9 ± 0.0 k A	442.5 ± 3.9 def A	ND	311.7 ± 209.6 bcd A	36.4 ± 5.4 ef A	34.1 ± 0.6 o A	ND	140.4 ± 20.7 gh A	65.6 ± 8.7 ef A	0.6 ± 0.0 c A	ND	ND	ND	ND
W3	CR-XV-00024	Lobed	Green	3-5	Ovate	White	White	86.2 ± 0.9 ab A	-3.3 ± 0.4 d A	19.0 ± 3.0fgh B	2.4 ± 2.0 h A	25.2 ± 2.2 gh A	6.7 ± 0.1 a A	87.0 ± 5.7 f A	2.8 ± 0.1 j A	78.9 ± 0.3 ab A	77.5 ± 0.9 b A	8.4 ± 0.0 ij A	484.7 ± 11.2 cd A	ND	363.5 ± 258.2 ab A	ND	75.1 ± 2.3 ij A	ND	68.6 ± 5.4 j A	48.9 ± 4.7 gh A	0.9 ± 0.0 c A	ND	ND	ND	ND
W4	CR-XV-00025	Lobed	Green with purple veins	3-5	Oblong	White w/ pink	White	82.9 ± 4.1 b A	-2.2 ± 0.4 d A	14.9 ± 1.4gh B	6.5 ± 1.9 gh A	24.7 ± 1.5 gh A	6.4 ± 0 bc A	95.8 ± 5.2 def A	2.5 ± 0.1 jk A	74.5 ± 0.2 abc A	73 ± 0.3 jk A	8.7 ± 0.1 hij A	486.4 ± 10.3 cd A	ND	363.1 ± 181.5 ab A	80.2 ± 2.7 de A	79.3 ± 3.7 i A	ND	298.8 ± 29.6 a A	80.4 ± 6.5 d A	0.8 ± 0.1 c A	ND	ND	ND	ND
W5	CR-XV-00026	Lobed	Green	3-5	Elliptic	White	White	87.2 ± 0.3 ab A	-4.4 ± 0.2d A	20.9 ± 0.9efg B	2.7 ± 0.9 h A	27.1 ± 1.2 efg A	6.6 ± 0.1 a A	91.6 ± 5.8 ef A	4.0 ± 0.3 hi A	52.0 ± 0.3 d A	76.9 ± 0.5 bc A	8.4 ± 0.1 ij A	467.7 ± 14.4 cde A	ND	321.8 ± 126 bc A	ND	85.1 ± 2.4 h A	ND	152.9 ± 4.6 fgh A	83.3 ± 6.9 d A	0.8 ± 0 c A	ND	ND	ND	ND
W6	CR-XV-00029	Lobed	Green with purple veins	3-5	Elliptic	Pink	White	85.9 ± 1.3 ab A	-1.2 ± 0.2d A	14.3 ± 1.7gh B	5.0 ± 1.6 gh A	26 ± 0.2 fgh A	6.3 ± 0.0 cde A	101.8 ± 0.9 def A	3.7 ± 0.2 i A	75.2 ± 0.4 abc A	75.4 ± 0.9 efgh A	11.1 ± 0.4 e A	299.4 ± 12.1 i A	ND	372.1 ± 238.5 ab A	100.4 ± 2.0 d A	42.8 ± 1.9 n A	ND	264.5 ± 11.2 b A	59.9 ± 10.6 efg A	0.8 ± 0.1 c A	ND	ND	ND	ND
W7	CR-XV-00031	Lobed	Green	3-5	Oblong	White	White	85.6 ± 1.2 ab A	-3.2 ± 0.3d A	17.6 ± 0.3fgh B	2.0 ± 1.2 h A	27.3 ± 1.8 efg A	6.3 ± 0.1 cde A	104.1 ± 6.1 def A	2.4 ± 0.0 jk A	75.9 ± 0.2 abc A	76.8 ± 0.6 bcd A	9.4 ± 0.1 hi A	467.5 ± 14.9 cde A	ND	335.1 ± 100.1 b A	ND	77 ± 6.0 ij A	ND	157 ± 12.6 efg A	30.5 ± 4.9 i A	0.8 ± 0.0 c A	ND	ND	ND	ND
W9	CR-XV-00035	Lobed	Green	5	Oblong	Pink	White	89.5 ± 1.1 a A	-2.9 ± 0.6d A	16.2 ± 1.4fgh B	3.5 ± 1.1 gh A	24.7 ± 0.6 gh A	6.6 ± 0.0 a A	97.5 ± 2.0 def A	3.9 ± 0.1 hi A	69.8 ± 2.3 abcd A	71.7 ± 0.5 l A	8.9 ± 0.1 hi A	308.6 ± 12.3 i A	ND	348.2 ± 192.5 b A	55.7 ± 5.1 def A	62.9 ± 3.5 l A	ND	247.1 ± 6.5 c A	34 ± 4.9 hi A	0.8 ± 0.1 c A	ND	ND	ND	ND
W10	CR-XV-00036	Lobed	Green	3-5	Elliptic	White	White	87.3 ± 0.7 ab A	-3.7 ± 0.2d A	17.6 ± 1.1fgh B	1.2 ± 0.9 h A	30.8 ± 2.9 abcde A	6.3 ± 0.0 cde A	103.4 ± 1.5 def A	6.0 ± 0.2 c A	66.2 ± 3.3 abcd A	76.1 ± 0.2 cdef A	7.8 ± 0.2 k A	342.4 ± 21 hi A	ND	208.2 ± 93.6 ef A	19.7 ± 1.8 f A	50.4 ± 2.8 m A	ND	175.6 ± 6.3 e A	36.6 ± 2.6 hi A	0.6 ± 0.1 c A	ND	ND	ND	ND
W11	CR-XV-00061	Triangular	Green with purple edge	1	Long ir. Or curved	White	White	87.6 ± 1.7 ab A	-1.3 ± 1.2d A	17.9 ± 4.5fgh B	4.2 ± 2.0 gh A	30.6 ± 2.1 bcde A	6.2 ± 0.0 de A	191.3 ± 1.8 a A	6.1 ± 0.2 c A	71.3 ± 4.3 abcd A	70.4 ± 0.7 m A	8.8 ± 0.6 hij A	399.3 ± 32.9 fg A	ND	211.7 ± 369.2 ef A	ND	60.3 ± 0.7 l A	ND	106 ± 2 i A	47.4 ± 7.3 ghi A	0.7 ± 0.0 c A	ND	ND	ND	ND
W12	CR-XV-00070	Lobed	Green	5	Round elliptic	Purple red	White	88.0 ± 1.1 ab A	-1.3 ± 0.1d A	12.0 ± 0.1h B	6.8 ± 0.0 gh A	30.3 ± 1.6 bcdef A	6.5 ± 0.0 ab A	89.8 ± 8.8 f A	4.8 ± 0.3 fg A	76.7 ± 1.9 abc A	76.5 ± 0.1 bcd A	7.4 ± 0.1 k A	178 ± 15.8 j A	ND	261.4 ± 272.3 cde A	26.9 ± 3.8 ef A	36 ± 3.1 o A	ND	102.9 ± 5.8 i A	45.3 ± 3.4 ghi A	0.6 ± 0.0 c A	ND	ND	ND	ND
W13	CR-XV-00071	Cordate	Green with purple veins	9	Round	White	White	88.0 ± 0.2 ab A	-1.8 ± 0.5d A	19.3 ± 2.3fgh B	2.6 ± 0.7 h A	33.5 ± 1.2 ab A	6.3 ± 0.0 cde A	109.8 ± 2.6 de A	6.3 ± 0.5 c A	71.7 ± 4.0 abcd A	73.9 ± 0.2 ij A	7.6 ± 0.4 k A	164.6 ± 13.7 j A	ND	236.9 ± 404.8 e A	ND	34.9 ± 3.2 o A	ND	ND	45.7 ± 0.8 ghi A	0.8 ± 0.1 c A	ND	ND	ND	ND
W14	CR-XV-00078	Lobed	Green	3-5	Elliptic	White	White	85.8 ± 1.3 ab A	-3.2 ± 0.2d A	17.0 ± 1.7fgh B	2.4 ± 1.6 h A	26 ± 1.1 gh A	6.2 ± 0.0 cde A	98.2 ± 3.1 def A	5.1 ± 0.2 ef A	71.5 ± 0.6 abcd A	76.2 ± 0.1 cde A	8.4 ± 0.2 ij A	212.4 ± 6 j A	ND	267.9 ± 96.5 cde A	ND	70.3 ± 0.9 jk A	ND	199.1 ± 3.7 d A	98.6 ± 3.7 c A	0.9 ± 0.1 c A	ND	ND	ND	ND
Y1	CR-XV-00032	Triangular	Green	1	Oblong	Pink	Yellow/Orange	82.8 ± 1.2 b A	-1.8 ± 0.9d A	34.5 ± 1.9cd C	16.8 ± 2.2 f B	22 ± 1.8 h A	6.2 ± 0.1 cde A	105.5 ± 9.1 def A	3.7 ± 0.2 i A	56.6 ± 0.2 cd A	74.6 ± 0.3 ghi A	14.1 ± 0.1 b B	658.3 ± 22.6 a B	ND	416.0 ± 213.7 a A	ND	66.5 ± 1.5 kl B	ND	ND	451 ± 5 a B	2.3 ± 0.0 c B	0.4 ± 0.0 b B	0.4 ± 0.0 c B	0.4 ± 0.0 b B	0.4 ± 0.0 c B
Y2	CR-XV-00034	Cordate	Green	1	Oblong	White	Yellow/Orange	83.4 ± 0.1 ab A	-2.1 ± 0.3d A	28.3 ± 0.6de C	10.7 ± 0.6 g B	25.2 ± 2.3 gh A	6.3 ± 0.0 ab A	113.6 ± 10.0 d A	4.9 ± 0.4 ef A	68.4 ± 3.2 abcd A	72.4 ± 0.4 kl A	12.9 ± 0.2 c B	541.4 ± 30.4 b B	ND	358.3 ± 189.1 ab A	30.7 ± 1.6 ef A	137.2 ± 0.1 e B	356.7 ± 44.9 e AB	165 ± 3.4 ef AB	73.5 ± 8.8 de B	2.0 ± 0.1 c B	0.4 ± 0.4 b B	0.2 ± 0.1 c B	0.0 ± 0.0 c B	0.0 ± 0.0 c B
Y3	CR-XV-00060	Triangular	Green	1	Elliptic	Purple red	Yellow	87.1 ± 0.3 ab A	-3.1 ± 0.1d A	42.1 ± 1.3bc C	23.7 ± 1.3 e B	33.1 ± 2.4 abc A	6.5 ± 0.0 ab A	97.4 ± 1.2 def A	5.8 ± 0.3 cd A	72.7 ± 3.2 abc A	75 ± 0.4 fgh A	10.7 ± 0.1 f B	483.7 ± 22.3 cd B	ND	213.6 ± 201.1 ef A	ND	111.1 ± 0.7 g B	ND	134.1 ± 1.5 h AB	114.4 ± 4.2 b B	3.7 ± 0.1 c B	0.3 ± 0.0 b B	1.1 ± 0.1 c B	0.2 ± 0.0 a B	0.1 ± 0.0 c B
Y4	CR-XV-00093	Cordate	Purple both surfaces	1	Long ir. Or curved	Purple red	Pale yellow	87.5 ± 1.1 ab A	-2.0 ± 1.0d A	24.0 ± 1.1ef C	5.8 ± 1.3 gh B	35 ± 1.1 a A	6.3 ± 0.0 cde A	146.7 ± 7.7 c A	3.9 ± 0.0 hi A	75.8 ± 2.3 abc A	74.4 ± 0.3 hi A	9.2 ± 0.0 gh B	393.4 ± 33.7 fgh B	ND	153.5 ± 528 f A	ND	109.2 ± 4.1 g B	ND	ND	101 ± 10.4 c B	1.0 ± 0.1 c B	0.0 ± 0.0 b B	0.0 ± 0.0 c B	0.0 ± 0.0 c B	0.0 ± 0.0 c B
O1	CR-XV-00028	Cordate	Green	1	Long ob.	Brownish orange	Orange	67.5 ± 1.4 c B	31.3 ± 3.2ab B	48.1 ± 6.3ab D	49.8 ± 5.6 d C	31.5 ± 1.3 abcde A	6.4 ± 0.1 bcd A	147.9 ± 1.4 c B	4.0 ± 0.2 hi A	74.1 ± 2.2 abc A	85.8 ± 0.3 a A	11.2 ± 0.0 e BC	321.6 ± 30.4 i A	6.9 ± 2.8 d B	248.9 ± 138.1 de A	162.2 ± 14.6 c AB	129 ± 1.8 c C	1024.4 ± 52.0 c B	ND	95.8 ± 6.3 c B	56.9 ± 8.3 b C	47.6 ± 5.5 a A	4.0 ± 0.2 b A	0.1 ± 0.1 a A	1.5 ± 0.1 a A
O2	CR-XV-00062	Triangular	Green	1	Long ir. Or curved	Brownish orange	Orange	67.1 ± 0.9 c B	33.8 ± 0.9a B	54.9 ± 1.2a D	55.8 ± 1.4 c C	29.2 ± 1.8 bcdefg A	6.3 ± 0.0 cde A	167.2 ± 9.5 b B	9.2 ± 0.5 a A	73.9 ± 0.4 abc A	73.6 ± 0.5 ij A	12.3 ± 0.2 d BC	377.9 ± 24.8 gh A	ND	249.1 ± 183.2 de A	ND	167.4 ± 2.4 b C	585.9 ± 68.6 d B	ND	71.7 ± 11.8 de B	62.2 ± 9.2 a C	46.7 ± 5.8 a A	5.6 ± 3.8 a A	0.1 ± 0.0 b A	1.1 ± 0.6 b A
P1	CR-XV-00064	Triangular	Green with purple veins	3	Long ob.	Pink	Purple/White	51.5 ± 2.4 d C	23.9 ± 5.0c C	3.13 ± 6.2i A	47.7 ± 6.0 d D	31.2 ± 0.3 abcde A	6.4 ± 0.0 bcd A	92.2 ± 6.3 ef AB	2.1 ± 0.2 k A	62.5 ± 2.5 bcd A	75.6 ± 0.5 defg A	12.7 ± 0.2 cd C	420.7 ± 20.5 efg B	143.4 ± 13.7 a A	227.1 ± 226 e A	630.2 ± 13.9 b C	255.1 ± 1.4 ef D	ND	ND	ND	0.7 ± 0.0 c D	ND	ND	ND	ND
P2	CR-XV-00077	Lobed	Green with purple veins	3	Round	Dark purple	Purple	37.7 ± 6.4 e C	25.9 ± 5.6bc C	-6.43 ± 1.3j A	62.7 ± 7.8 b D	25.4 ± 2 fgh A	6.2 ± 0.0 cde A	135.9 ± 10.6 c AB	8.1 ± 0.3 b A	71.5 ± 0.6 abcd A	75.3 ± 0.0 efgh A	16.8 ± 0.0 a C	520.8 ± 43.1 bc B	116.7 ± 4.3 b A	372.6 ± 328.7 ab A	949.6 ± 107.4 a C	327.3 ± 6.6 c D	3285 ± 131.2 a B	289.6 ± 7.6 a AB	ND	1.1 ± 0.1 c D	ND	ND	ND	ND
P3	CR-XV-00095	Cordate	Green with purple veins	1	Long ir. Or cured	Dark purple	Purple	29.4 ± 0.8 f C	33.9 ± 0.4a C	-3.60 ± 0.8ij A	72.2 ± 0.5 a D	32 ± 0.1 abcd A	6.2 ± 0.1 e A	199.1 ± 2.6 a AB	4.3 ± 0.1 a A	68.3 ± 2.3 abcd A	75.7 ± 0.8 def A	12.7 ± 0.2 cd C	447.3 ± 16.4 def B	55.7 ± 2.5 c A	218.6 ± 97.9 ef A	605.1 ± 15.4 b C	260.7 ± 0.7 a D	1534.1 ± 53.8 b B	110.5 ± 1.8 i AB	ND	1.2 ± 0.1 c D	ND	ND	ND	ND
Long ir. : Long irregular ; Long ob. : Long oblong; a: Distinct lower case letters corresponded to significantly different values between cultivars analyzed by the Bonferroni test (p < 0.0001). Distinct upper case letters corresponded to significantly different values between color groups analyzed by the Kruskall-Wallis test (p < 0.01); ND : Not detected
